# Supplementary material for: Clinical progression parameters associated with SARS-CoV-2, influenza, and respiratory syncytial virus infections in a large US integrated healthcare population
Source: PLoS Comput Biol. 2025 Nov 19;21(11):e1013723. doi: 10.1371/journal.pcbi.1013723 (PMC12643285; doi:10.1371/journal.pcbi.1013723)
Supplement: S1 File — (ZIP) [file pcbi.1013723.s001.zip]

Archive with 17 entries (16 files):
- S1 File/
- S1 File/S10_Table.pdf
- S1 File/S11_Table.pdf
- S1 File/S12_Table.pdf
- S1 File/S13_Table.pdf
- S1 File/S14_Table.pdf
- S1 File/S1_Fig.jpg
- S1 File/S1_Table.pdf
- S1 File/S2_Fig.png
- S1 File/S2_Table.pdf
- S1 File/S3_Table.pdf
- S1 File/S4_Table.pdf
- S1 File/S5_Table.pdf
- S1 File/S6_Table.pdf
- S1 File/S7_TAble.pdf
- S1 File/S8_Table.pdf
- S1 File/S9_Table.pdf
